# Supplementary material for: Synthetic Derivatives against Wild-Type and Non-Wild-Type Sporothrix brasiliensis: In Vitro and In Silico Analyses
Source: Pharmaceuticals (Basel). 2022 Jan 1;15(1):55. doi: 10.3390/ph15010055 (PMC8781075; doi:10.3390/ph15010055)
Supplement: Supplementary file 1 [file pharmaceuticals-15-00055-s001.zip]

Archive with 1 entries (1 files):
- pharmaceuticals-1494367-supplementary.pdf
